# Supplementary material for: Allostatic load-cardiovascular disease associations and the mediating effect of inflammatory factors: a prospective cohort study
Source: Front Cardiovasc Med. 2026 Jan 5;12:1724572. doi: 10.3389/fcvm.2025.1724572 (PMC12813168; doi:10.3389/fcvm.2025.1724572)
Supplement: Supplementary Table S1 — Percentile cutoffs used to construct the allostatic load (AL) score. 25th/75th percentile thresholds for the 12 biomarkers at baseline, indicating risk scoring direction (≥75th considered high-risk for most markers; ≤25th for HDL-C and IGF-1). [file Table1.xlsx]

## Sheet: Sheet1
Column	Quantile
SBP	149.5
DBP	89
PR	76
HbA1c	37.9
LDL_C	4.12
Cholesterol	6.43
TG	2.15
WHR	0.94
CRP	2.76
Creatinine	81
HDL_C	1.17
IGF_1	17.54
