# Supplementary material for: Allostatic load-cardiovascular disease associations and the mediating effect of inflammatory factors: a prospective cohort study
Source: Front Cardiovasc Med. 2026 Jan 5;12:1724572. doi: 10.3389/fcvm.2025.1724572 (PMC12813168; doi:10.3389/fcvm.2025.1724572)
Supplement: Supplementary Table S2 — Association between AL (per 1-unit increase) and incident CVD. Cox proportional hazards models reporting hazard ratios (HRs) and 95% CIs per 1-unit increase in AL across sequential adjustments (Model 1-3). Model covariates listed in Methods. [file Table2.xlsx]

## Sheet: Supplementary table2
	Characteristics	HR_CI_1	P_value_1	HR_CI_2	P_value_2	HR_CI_3	P_value_3
1	disease	1.14 (1.13-1.14)	1.25e-289	1.1 (1.09-1.11)	3.17e-124	1.1 (1.09-1.11)	2.24e-130
2	0	-	-	-	-	-	-
3	1	1.29 (1.19-1.39)	5.11e-10	1.24 (1.14-1.34)	1.83e-07	1.23 (1.14-1.33)	2.74e-07
4	2	1.6 (1.48-1.72)	3.71e-34	1.48 (1.37-1.59)	5.98e-24	1.46 (1.36-1.58)	9.82e-23
5	3	1.8 (1.67-1.94)	4.19e-53	1.6 (1.48-1.72)	5.00e-34	1.57 (1.46-1.69)	2.04e-31
6	4	2.04 (1.9-2.2)	2.57e-77	1.75 (1.62-1.89)	1.24e-46	1.71 (1.59-1.85)	6.58e-43
7	5	2.32 (2.15-2.5)	1.51e-101	1.91 (1.77-2.07)	3.40e-58	1.88 (1.74-2.03)	9.14e-55
8	>=6	2.73 (2.54-2.95)	1.56e-154	2.14 (1.98-2.31)	3.20e-81	2.15 (1.99-2.33)	4.12e-82
