# Supplementary material for: Allostatic load-cardiovascular disease associations and the mediating effect of inflammatory factors: a prospective cohort study
Source: Front Cardiovasc Med. 2026 Jan 5;12:1724572. doi: 10.3389/fcvm.2025.1724572 (PMC12813168; doi:10.3389/fcvm.2025.1724572)
Supplement: Supplementary Table S3 — Incident CVD risk by discrete AL scores or categories. Adjusted HRs (95% CIs) for incident CVD comparing AL = 1, 2, 3, 4, 5, and ≥6 versus AL = 0 (reference), and/or AL categories (e.g., none, low, high). Includes P for trend and nonlinearity where applicable. [file Table3.xlsx]

## Sheet: Supplementary table3
	subgroup	HR_disease	P_disease	pinter
1	age_group			2.70280370637244e-33
AL_score	Young adult	1.15 (1.14-1.16)	<0.001
AL_score1	Old adult	1.06 (1.05-1.07)	<0.001
11	Sex			6.91923727904164e-05
AL_score2	Male	1.1 (1.09-1.11)	<0.001
AL_score3	Female	1.11 (1.09-1.12)	<0.001
12	Race			0.578301089169875
AL_score4	White	1.1 (1.09-1.11)	<0.001
AL_score5	Asian	1.1 (1.05-1.16)	<0.001
AL_score6	Black	1.07 (0.97-1.17)	0.166
AL_score7	Mixed and Others	1.1 (1.02-1.19)	0.013
13	bmi_group			0.000252018718223427
AL_score8	Obesity	1.1 (1.09-1.11)	<0.001
AL_score9	Non-obesity	1.12 (1.1-1.14)	<0.001
14	Education_2			0.324797936886331
AL_score10	< High School	1.1 (1.09-1.12)	<0.001
AL_score11	High School	1.09 (1.07-1.11)	<0.001
AL_score12	> High School	1.1 (1.09-1.12)	<0.001
15	Employment			8.02490336644499e-16
AL_score13	Employed	1.13 (1.11-1.14)	<0.001
AL_score14	Unemployed	1.07 (1.06-1.08)	<0.001
16	Income			7.39391198730564e-06
AL_score15	Less than 18,000	1.07 (1.06-1.09)	<0.001
AL_score16	18,000 to 100,000	1.11 (1.1-1.12)	<0.001
AL_score17	Greater than 100,000	1.08 (1.04-1.12)	<0.001
17	deprivation_group			0.469081776204336
AL_score18	High deprivation	1.1 (1.09-1.12)	<0.001
AL_score19	Low deprivation	1.1 (1.09-1.11)	<0.001
18	Smoke_status			0.00268878918528588
AL_score20	Current	1.17 (1.14-1.19)	<0.001
AL_score21	Previous	1.08 (1.07-1.1)	<0.001
AL_score22	Never	1.1 (1.09-1.11)	<0.001
19	Alcohol_status			0.337642087615505
AL_score23	Current	1.1 (1.09-1.11)	<0.001
AL_score24	Previous	1.07 (1.03-1.12)	0.001
AL_score25	Never	1.1 (1.06-1.15)	<0.001
110	MET_group			0.438357794234157
AL_score26	Low	1.12 (1.1-1.14)	<0.001
AL_score27	Moderate	1.09 (1.08-1.11)	<0.001
AL_score28	High	1.1 (1.08-1.11)	<0.001
111	medication_Cholesterol			1.35100236483475e-19
AL_score29	Yes	1.05 (1.04-1.07)	<0.001
AL_score30	No	1.11 (1.1-1.12)	<0.001
112	medication_BP			8.12309355561147e-19
AL_score31	Yes	1.05 (1.04-1.07)	<0.001
AL_score32	No	1.12 (1.11-1.13)	<0.001
113	medication_insulin			0.422028625156607
AL_score33	Yes	1.15 (1.08-1.22)	<0.001
AL_score34	No	1.1 (1.09-1.11)	<0.001
