# Supplementary material for: Allostatic load-cardiovascular disease associations and the mediating effect of inflammatory factors: a prospective cohort study
Source: Front Cardiovasc Med. 2026 Jan 5;12:1724572. doi: 10.3389/fcvm.2025.1724572 (PMC12813168; doi:10.3389/fcvm.2025.1724572)
Supplement: Supplementary Table S4 — Initial screening of inflammatory indices and mediator selection. Twelve candidate inflammatory indices (lymphocyte, monocyte, neutrophil counts/percentages; CRP; NLR; LMR; PLR; SII; NPAR) with screening metrics and retention status for mediation analyses. [file Table4.xlsx]

## Sheet: Supplementary table4
	ID	HR	HR.95L	HR.95H	pvalue	FDR
1	platelet_count	1.00027381690497	1.00001376636099	1.0005339350743	0.0390430107146108	0.0507559139289941
2	lymphocyte_count	1.01290543262704	1.00530670033067	1.02056160086061	0.000845226799063473	0.00122088315420279
3	monocyte_count	1.15777871231316	1.12219114305364	1.19449485498339	3.67016358411891e-20	9.54242531870918e-20
4	neutrophil_count	1.06736470892643	1.05620710747609	1.07864017747806	5.11823940685284e-34	6.65371122890869e-33
5	lymphocyte_percentage	0.993983961893861	0.991955076032644	0.996016997517437	7.11280619498406e-09	1.32094972192561e-08
6	monocyte_percentage	1.00168285074796	0.996194508556491	1.00720142990596	0.548622397125331	0.548622397125331
7	neutrophil_percentage	1.00429652648501	1.00251909812638	1.00607710615675	2.09823350206347e-06	3.40962944085314e-06
8	Creactive_protein	1.01532596815801	1.01244935304539	1.01821075643453	8.02428009362874e-26	5.21578206085868e-25
9	NLR	1.03415341222807	1.02692672481702	1.04143095527437	6.21615919628648e-21	2.69366898505748e-20
10	LMR	1.00165951572237	0.999263521461791	1.00406125500254	0.174777326528825	0.18934210373956
11	PLR	1.00018724483371	0.99996330638893	1.00041123342876	0.101258571562837	0.119669220937898
12	SII	1.00012312447917	1.00009731311363	1.00014893651087	8.78078081306185e-21	2.8537537642451e-20
13	npar	1.33851103103464	1.24489283254403	1.43916948781858	3.24616645104346e-15	7.0333606439275e-15
